# Supplementary material for: Long-term follow-up after scleral lens fixation in patients with Marfan syndrome
Source: BMC Ophthalmol. 2017 Dec 6;17:235. doi: 10.1186/s12886-017-0625-x (PMC5718067; doi:10.1186/s12886-017-0625-x)
Supplement: Additional file 1: — The original data from which all analyses were performed. (XLSX 22 kb) [file 12886_2017_625_MOESM1_ESM.xlsx]

## Sheet: Tabelle1
Gruppe	Auge	OP-Datum	letzterBesuch	Dislokation	Refixationsdatum	followup	dauer-Dislokation	KM-Dislok	KM-Dislok-Mon	Amotio	Amotio-OP	Dauer-Amotio	KM-Amotio	Alter	Bio	Achslaenge	Ziel	IOL	IOLPower	sphPo	cylPo	ÄquiPo	BPE	AchsPo	VisusPo	Operateur	OPTechnik	Sonstiges	Indikation
1	RA	2006-11-06	2009-09-10	0		1039		1039	34.6333				1039	52.4333	SRK/T	23.53	-0.49	27SF	23	0.25	-0.75	-0.125	0.365	115	0.8	Agostini	keine Sklerallappen		Marfan
1	LA	2005-10-19	2009-09-10	0		1422		1422	47.4				1422	51.3694	SRK/T	24.1	-0.39	SA60	20	0.25	-1.75	-0.625	0.235	130	0.8	Agostini	keine Sklerallappen		Marfan
1	RA	2009-08-20	2010-10-19	0		425		425	14.1667				425	60.1694	SRK/T	29.29	-4	27SF	13	-3.5	-3.25	-5.125	1.125	91	0.6	Hansen	keine Sklerallappen		Marfan
1	LA	1999-03-11	2010-10-19	1	2005-02-01	4240	2154	2154	71.8	1	2003-10-01	1665	1665	49.5722	US	27.33	-2	Morcher	15	-2.25	-1.25	-2.875	0.875	144	1	Hansen	keine Sklerallappen	Re-Fixation 02/2005, Refraktion und Visus nach Re-Fix	Marfan
1	LA	2010-03-04	2010-08-23	0		172		172	5.73333				172	42.1389	SRK/T	24.14	-0.51	27SF	23	-0.25	-3.5	-2	1.49	102	0.3	Hansen	keine Sklerallappen	Iridoplastik 06/2010	Marfan
1	RA	2010-12-02	2011-07-07	0		217		217	7.23333				217	28.7417	US	30.55	-1.46	27SF	9	-2.5	-1	-3	1.54	100	0.8	Agostini	keine Sklerallappen		Marfan
1	LA	2010-09-09	2011-07-07	0		301		301	10.0333				301	28.5083	US	30.64	-1.25	27SF	8	-3.75	-2	-4.75	3.5	79	0.8	Hansen	keine Sklerallappen		Marfan
1	RA	2000-07-27	2014-10-22	0		5200		5200	173.333				5200	36.2694	US	20.15	0.13	Morcher	31	1.75	-1.25	1.125	0.995	110	0.8	Hansen	keine Sklerallappen		Marfan
1	LA	2000-03-09	2014-10-22	1	2013-07-31	5340	4892	4892	163.067				5340	35.8806	US	21.32	-0.06	Morcher	27	3.5	-3	2	2.06	115	0.3	Hansen	keine Sklerallappen	Re-Fixation 31.7.2013	Marfan
1	RA	2009-06-29	2009-07-01	0		2		2	0.0666667				2	14.825	SRK/T	24.04	-0.06	27SF	23	-1	-0.5	-1.25	1.19	98	0.8	Lagreze	keine Sklerallappen		Marfan
1	LA	2009-06-02	2009-07-01	0		29		29	0.966667				29	14.75	SRK/T	23.99	0.09	27SF	23	-0.25	-0.75	-0.625	0.715	101	0.5	Lagreze	keine Sklerallappen, Stich mit 24G Kanüle von außen	IOL-Reposition am 18.06.2009	Marfan
1	LA	2007-08-03	2011-08-13	1	2011-08-11	1471	1469	1469	48.9667				1471	40.6806	SRK/T	24.75	-0.58	51N	21.5	0.25	-3.75	-1.625	1.045	65	0.6	Hansen	keine Sklerallappen	11.08.2011 VE mit IOL-Refixation bei IOL-Luxation	Marfan
1	RA	2012-06-28	2012-08-01	0		34		34	1.13333				34	50.8611	SRK/T	24.58	0.05	27SF	22	2	-3.75	0.125	0.075	126	0.1	Agostini	keine Sklerallappen	multiple NH-Operationen	Marfan
1	RA	2010-08-01	2014-06-12	1	2013-10-20	1411	1176	1176	39.2				1411	8.71667	SRK/T	23.84	-0.28	27SF	24	-0.5	-0.75	-0.875	0.595	115	0.32	Lagreze	keine Sklerallappen	1. Einnähung luxiert, daher zweite OP mit neuer Technik und Skleraldeckeln 20.10.2013	Marfan
1	LA	2010-08-01	2014-06-12	0		1411		1411	47.0333				1411	8.71667	SRK/T	24.52	-0.21	51LC	23	-0.75	-0.5	-1	0.79	30	0.8	Lagreze	keine Sklerallappen		Marfan
1	RA	2004-01-15	2008-12-06	0		1787		1787	59.5667	1	2004-02-27	43	43	33.4583	US	27.46	-0.15	Morcher	14	-2	-3.25	-3.625	3.475	106	1	Hansen	keine Sklerallappen		Marfan
1	LA	2003-09-08	2008-12-06	0		1916		1916	63.8667				1916	33.1	US	27.33	-0.9	Morcher	16.5	-1.5	-2.25	-2.625	1.725	66	1	Hansen	keine Sklerallappen		Marfan
1	LA	2004-01-08	2012-11-09	0		3228		3228	107.6				3228	54.0333	SRK/T	26.27	-0.27	Morcher	18.5	-3	-2	-4	3.73	105	0.8	Hansen	keine Sklerallappen	Iris-Reposition	Marfan
1	RA	2005-10-28	2012-04-03	0		2349		2349	78.3				2349	9.525	SRK/T	22.96	-0.12	27SF	28	1.5	-1	1	1.12	80	0.8	Lagreze	keine Sklerallappen		Marfan
1	RA	2006-08-10	2010-12-15	1	2008-11-24	1588	837	837	27.9				1588	35.4361	US	24	-0.18	27SF	25	2	-5	-0.5	0.32	118	0.8	Hansen	keine Sklerallappen	2. IOL-Einnähung 24.11.2008	Marfan
1	LA	2005-06-01	2010-12-15	1	2010-11-30	2023	2008	2008	66.9333				2023	39.8056	SRK/T	24	-0.16	27SF	24	-0.75	-1.75	-1.625	1.465	40	0.8	Hansen	keine Sklerallappen	2. IOL-Einnähung 30.11.2010	Marfan
1	LA	2006-03-10	2010-07-13	0		1586		1586	52.8667	1	2010-07-01	1574	1574	41.9222	US	22.92	-0.68	51N	25	0.5	-2.5	-0.75	0.07	75	0.8	Hansen	keine Sklerallappen	nach luxierter eigener Linse	Marfan
1	LA	2009-10-14	2014-04-09	0		1638		1638	54.6				1638	50.3139	SRK/T	25.56	-1.86	27SF	19	-0.25	-1	-0.75	1.11	51	1	Agostini	keine Sklerallappen	1x IOL-Reposition bei Iris capture, 1x Iridoplastik bei Re-capture	Marfan
1	RA	2008-05-15	2010-04-14	0		699		699	23.3				699	15.3222	SRK/T	22.45	-0.31	27SF	13.5	-1	-1.25	-1.625	1.315	86	0.6	Hansen	keine Sklerallappen		Marfan
1	LA	2007-08-31	2010-04-14	1	2007-09-11	957	11	11	0.366667				957	14.6056	SRK/T	22.72	2	51LC	20	-0.75	-3.5	-2.5	4.5	99	0.6	Hansen	keine Sklerallappen	2x Re-Fix 11.09.2007 und 13.07.2009	Marfan
1	RA	2008-12-22	2009-01-12	0		21		21	0.7				21	18.4861	SRK/T	23.37	-0.95	27SF	27	0.25	-2.25	-0.875	0.075	125	0.7	Hansen	keine Sklerallappen	V.a. Amblyopie	Marfan
1	RA	2004-02-04	2011-09-05	1	2010-03-01	2770	2217	2217	73.9				2770	27.5111	SRK/T	25.54	-0.44	51N	21.5	2.25	-4.25	0.125	0.565	117	0.8	Hansen	keine Sklerallappen, intraskleral		Marfan
2	LA	2009-09-10	2011-08-16	0		705		705	23.5	1	2010-07-07	300	300	20.3616	US	24.19	-0.32	27SF	22	2.5	-0.75	2.125	2.445	112	0.02	Hansen	keine Sklerallappen		perf.
2	LA	2003-11-03	2010-07-29	0		2460		2460	82				2460	21.7014	US	23.09	-0.4	Morcher	23	3.75	-4.5	1.5	1.9	6	0.1	Lagreze	keine Sklerallappen, intrasklerale Naht	Amblyopie	perf.
2	RA	2010-05-28	2016-08-16	0		2272		2272	75.7333				2272	47.2146	SRK/T	24.68	-0.47	27SF	18	0	-3.5	-1.75	1.28	105	0.9	Hansen	keine Sklerallappen		Contusio
2	RA	2008-09-24	2016-07-06	0		2842		2842	94.7333				2842	46.0219	SRK/T	24.83	-0.45	27SF	12	0	-7.25	-3.625	3.175	149	0.4	Hansen	keine Sklerallappen	Hornhautnarbe	perf.
2	LA	2005-01-12	2005-04-18	0		96		96	3.2				96	46.0438	US	21.88	-0.42	27SF	25	-2	-1.75	-2.875	2.455	105	1	Agostini	keine Sklerallappen		Phakodonesis nach Uveitis
2	LA	2005-08-18	2014-07-02	0		3240		3240	108				3240	37.4548	SRK/T	29.51	-0.54	MA60	6	-1.25	-1.25	-1.875	1.335	165	0.63	Hansen	keine Sklerallappen		Iridolentodonesis bei hoher Myopie
2	RA	2010-07-09	2011-04-08	0		273		273	9.1				273	18.7298	SRK/T	22.29	-0.07	27SF	26.5	-0.5	-1.5	-1.25	1.18	8	0.2	Lagreze	keine Sklerallappen	Amblyopie	frühkindliche Katarakt, Lentektomie bds. 1994
2	LA	2004-09-02	2005-06-24	0		295		295	9.83333				295	38.0137	US	23.41	-1.59	Morcher	24.5	-3.75	0	-3.75	2.16	0	0.9	Hansen	keine Sklerallappen		fam. Linsenluxation
2	RA	2005-02-03	2005-06-24	0		141		141	4.7				141	38.4356	US	23.56	-0.97	51N	24	-4	-0.75	-4.375	3.405	147	1	Hansen	keine Sklerallappen		fam. Linsenluxation
2	LA	2005-04-15	2005-09-07	0		145		145	4.83333				145	20.737	US	24.02	-0.22	27SF	25	-3	0	-3	2.78	0	0.6	Lagreze	keine Sklerallappen	geistig retardiert	frühkindliche Katarakt, Lentektomie
2	LA	2005-05-11	2006-02-07	0		272		272	9.06667	1	2005-05-13	2	2	42.3863	SRK/T	25.16	-2	27SF	17	0.25	-4.75	-2.125	0.125	105	0.2	Agostini	keine Sklerallappen		perf.
2	LA	2004-07-16	2013-07-05	0		3276		3276	109.2				3276	20.6904	US	21.14	-0.73	Morcher	28.5	2.75	-5.75	-0.125	0.605	113	0.4	Lagreze	keine Sklerallappen	Sekundärglaukom	frühkindliche Katarakt, Lentektomie bds. 1983
2	RA	2004-12-17	2013-07-05	0		3122		3122	104.067				3122	21.1123	US	21.62	-0.67	Morcher	28	3	-4.5	0.75	1.42	70	0.5	Lagreze	keine Sklerallappen	Sekundärglaukom	frühkindliche Katarakt, Lentektomie bds. 1983
2	LA	2006-09-08	2016-05-24	1	2012-07-01	3546	2123	2123	70.7667				3546	8.48493	SRK/T	22	-0.04	27SF	26	1.75	-3	0.25	0.29	87	1	Lagreze	keine Sklerallappen, intraskleral	Re-Fixation 2012	frühkindliche Katarakt, Lentektomie
2	LA	2002-05-07	2016-07-14	0		5182		5182	172.733				5182	49.7945	US	24.4	-1.08	Morcher	22.5	1.75	-4.5	-0.5	0.58	51	0.4	Hansen	keine Sklerallappen		perf.
2	LA	2000-03-10	2001-02-19	0		346		346	11.5333				346	40.3096	US	23.56	-1.34	Morcher	22.5	-2.75	-1	-3.25	1.91	140	0.7	Hansen	keine Sklerallappen		Uveitis
2	RA	2001-01-12	2001-02-19	0		38		38	1.26667	1	2001-02-20	39	39	41.1534	US	23.44	-1	Morcher	22.5	-1	-1	-1.5	0.5	5	0.4	Hansen	keine Sklerallappen	Iridozyklitis, Glaukom	Uveitis
2	RA	2000-05-12	2002-05-17	0		735		735	24.5				735	40.2685	US	24.42	-0.18	Morcher	20	-7.5	-3.75	-9.375	9.195	45	0.6	Hansen	keine Sklerallappen		perf.
2	RA	2008-01-16	2011-12-14	0		1428		1428	47.6				1428	32.9479	SRK/T	22.71	-0.86	27SF	24	-1.25	-1	-1.75	0.89	168	0.3	Hansen	keine Sklerallappen	Amblyopie	kongenitaler Katarakt, Lentektomie
2	LA	2008-08-20	2011-12-14	0		1211		1211	40.3667				1211	33.5425	SRK/T	22.64	-0.67	27SF	24	-1	-0.75	-1.375	0.705	111	1	Hansen	keine Sklerallappen		kongenitaler Katarakt, Lentektomie
2	LA	2002-07-24	2007-01-31	0		1652		1652	55.0667				1652	49.2904	US	22.74	-0.76	Morcher	22.5	0.25	-0.25	0.125	0.885	85	0.05	Hansen	keine Sklerallappen, intraskleral		perf.
2	RA	1999-07-01	2016-08-10	0		6250		6250	208.333				6250	35.6192	SRK/T	24.1	-0.54	27SF	20	0	-2.75	-1.375	0.835	104	1	Hansen	keine Sklerallappen	Tensiodekomp.	Uveitis
2	LA	2009-10-13	2011-06-01	0		596		596	19.8667				596	22.7753	SRK/T	24.8	-0.53	27SF	16	0.75	-2.5	-0.5	0.03	160	0.7	Agostini	keine Sklerallappen		contusio
2	RA	2005-08-13	2005-11-17	0		96		96	3.2				96	44.1589	US	25.33	-3.45	27SF	23	-5	-1.25	-5.625	2.175	121	0.2	Hansen	keine Sklerallappen, intraskleral	Sekundärglaukom	contusio
2	RA	2009-03-30	2009-04-24	0		25		25	0.833333				25	35.6932	SRK/T	23.57	-0.48	27SF	24	1	-4.5	-1.25	0.77	117	0.2	Hansen	keine Sklerallappen, intraskleral		Aphakie nach VE bei Endophthalmitis
2	LA	2007-06-12	2008-05-07	1	2007-11-19	330	160	160	5.33333				330	21.8356				27SF	19	0.75	-5	-1.75	1.75	91	0.9	Hansen	keine Sklerallappen		Contusio
2	RA	2009-07-17	2014-07-25	0		1834		1834	61.1333				1834	1.83288	US	23.18	0.89	27SF	22	0	-2	-1	1.89	7	0.05	Lagreze	keine Sklerallappen		frühkindliche Katarakt, Lentektomie
2	LA	2008-08-19	2012-11-22	0		1556		1556	51.8667				1556	35.6274	SRK/T	29.18	-2.93	27SF	12	-2.25	-1.5	-3	0.07	107	0.6	Hansen	keine Sklerallappen		Z.n. Skleroplastik
2	LA	2009-04-08	2012-07-02	0		1181		1181	39.3667				1181	44.6301	SRK/T	25.66	-0.97	51N	18.5	1.5	-1.5	0.75	1.72	157	0.8	Hansen	keine Sklerallappen	Trauma, kombiniert mit VE bei Amotio	Contusio
2	RA	2010-07-30	2016-04-06	0		2077		2077	69.2333				2077	3.46941	US	20.23	5	51N	23.5	4.75	-3.75	2.875	2.125	80	0.13	Lagreze	keine Sklerallappen		perf.
